# Supplementary material for: Artificial intelligence directed development of a digital twin to measure soft tissue shift during head and neck surgery
Source: PLoS One. 2023 Aug 9;18(8):e0287081. doi: 10.1371/journal.pone.0287081 (PMC10411805; doi:10.1371/journal.pone.0287081)
Supplement: S1 Appendix — (XLSX) [file pone.0287081.s001.xlsx]

## Sheet: Tabelle1
Head_No	Capture_Device	Temperature	Tissue	Temp_Catergory	Faces	Vertices	Volume		Head_No	Capture_Device	Temperature	Tissue	Temp_Catergory	Faces	Vertices	Volume
1	Artec Eva	13.8	cavity	cold	21292	10823	30358.4		1	Hololens 2	13.8	cavity	cold	2172	1145	27006.5
1	Artec Eva	36.7	cavity	warm	34226	17330	64756.1		1	Hololens 2	36.7	cavity	warm	20569	10448	56895.1
1	Artec Eva	13.8	tumor	cold	23516	11939	37548.3		1	Hololens 2	13.8	tumor	cold	3953	2056	31489.3
1	Artec Eva	36.7	tumor	warm	26321	13317	37276.4		1	Hololens 2	36.7	tumor	warm	33310	16855	37888.9
2	Artec Eva	8	cavity	cold	17259	8801	22272.1		2	Hololens 2	8	cavity	cold	19159	9754	21696.2
2	Artec Eva	38.5	cavity	warm	15763	8050	15956.5		2	Hololens 2	38.5	cavity	warm	24948	12686	17457
2	Artec Eva	8	tumor	cold	18550	9424	26503.8		2	Hololens 2	8	tumor	cold	17134	8712	24859.9
2	Artec Eva	38.5	tumor	warm	16623	8455	23788.2		2	Hololens 2	38.5	tumor	warm	24041	12186	23125.3
3	Artec Eva	19	cavity	cold	16321	8317	21786.4		3	Hololens 2	19	cavity	cold	23027	11695	16101.7
3	Artec Eva	36	cavity	warm	15868	8116	21338.9		3	Hololens 2	36	cavity	warm	20709	10546	16063
3	Artec Eva	19	tumor	cold	16703	8512	23525.5		3	Hololens 2	19	tumor	cold	24200	12291	21935.8
3	Artec Eva	36	tumor	warm	15407	7854	21534.5		3	Hololens 2	36	tumor	warm	25370	12881	19159.8
4	Artec Eva	20	cavity	cold	16139	8230	23411		4	Hololens 2	20	cavity	cold	23385	11863	26121.6
4	Artec Eva	36	cavity	warm	17426	8889	23490.7		4	Hololens 2	36	cavity	warm	21968	11167	24162.4
4	Artec Eva	20	tumor	cold	16088	8183	24233.4		4	Hololens 2	20	tumor	cold	16835	8560	19083.4
4	Artec Eva	36	tumor	warm	8602	4303	15549.6		4	Hololens 2	36	tumor	warm	20740	10526	18643.4
5	Artec Eva	10	cavity	cold	14521	7450	36153.2		5	Hololens 2	10	cavity	cold	29762	15136	40187.7
5	Artec Eva	35.8	cavity	warm	15464	7906	36393.2		5	Hololens 2	35.8	cavity	warm	29066	14780	39291.5
5	Artec Eva	10	tumor	cold	27804	14132	38970.9		5	Hololens 2	10	tumor	cold	24776	12603	34415.9
5	Artec Eva	35.8	tumor	warm	14817	7583	35984.6		5	Hololens 2	35.8	tumor	warm	24935	12674	33138.8
6	Artec Eva	12	cavity	cold	17392	8893	49923.9		6	Hololens 2	12	cavity	cold	26067	13272	47337.5
6	Artec Eva	36.2	cavity	warm	18151	9281	54055.3		6	Hololens 2	36.2	cavity	warm	29753	15106	61490.6
6	Artec Eva	12	tumor	cold	26031	13218	45329.8		6	Hololens 2	12	tumor	cold	28791	14606	38221.1
6	Artec Eva	36.2	tumor	warm	25596	13026	42235.2		6	Hololens 2	36.2	tumor	warm	17303	8811	41833.2
7	Artec Eva	7.9	cavity	cold	18632	9513	61394.1		7	Hololens 2	7.9	cavity	cold	32283	16398	59842.4
7	Artec Eva	35.2	cavity	warm	20125	10273	65623.9		7	Hololens 2	35.2	cavity	warm	32731	16621	57844.5
7	Artec Eva	7.9	tumor	cold	33370	16921	61126		7	Hololens 2	7.9	tumor	cold	6227	3215	52305.2
7	Artec Eva	35.2	tumor	warm	31737	16114	58869.8		7	Hololens 2	35.2	tumor	warm	28680	14564	63904.8
8	Artec Eva	7.9	cavity	cold	19622	10015	28913.4		8	Hololens 2	7.9	cavity	cold	22498	11439	31071.1
8	Artec Eva	35.7	cavity	warm	18323	9346	29883.5		8	Hololens 2	35.7	cavity	warm	23643	12021	37984.1
8	Artec Eva	7.9	tumor	cold	19164	9732	26910.7		8	Hololens 2	7.9	tumor	cold	6937	3563	24991.1
8	Artec Eva	35.7	tumor	warm	18334	9315	24859.1		8	Hololens 2	35.7	tumor	warm	19611	9957	22803
10	Artec Eva	5.8	cavity	cold	22474	11452	45814.1		10	Hololens 2	5.8	cavity	cold	14911	7612	48579.3
10	Artec Eva	36.9	cavity	warm	16005	8181	52410.8		10	Hololens 2	36.9	cavity	warm	25718	13074	60472.1
10	Artec Eva	5.8	tumor	cold	28873	14608	48598.1		10	Hololens 2	5.8	tumor	cold	27751	14057	47983.3
10	Artec Eva	36.9	tumor	warm	25416	12905	41556.6		10	Hololens 2	36.9	tumor	warm	24377	12385	40986.9
11	Artec Eva	9.4	cavity	cold	15726	8098	24721.8		11	Hololens 2	9.4	cavity	cold	30443	15431	27765.1
11	Artec Eva	38.7	cavity	warm	19206	9802	29906.4		11	Hololens 2	38.7	cavity	warm	16231	8279	27784.1
11	Artec Eva	9.4	tumor	cold	9768	5006	27679		11	Hololens 2	9.4	tumor	cold	32928	16666	27268.4
11	Artec Eva	38.7	tumor	warm	17833	9141	25131.3		11	Hololens 2	38.7	tumor	warm	11243	5741	22157.8
12	Artec Eva	10.9	cavity	cold	18150	9249	28320.4		12	Hololens 2	10.9	cavity	cold	31093	15754	30410.8
12	Artec Eva	38.5	cavity	warm	15211	7771	33478.4		12	Hololens 2	38.5	cavity	warm	17092	8709	34857.5
12	Artec Eva	10.9	tumor	cold	19131	9725	25862.7		12	Hololens 2	10.9	tumor	cold	20310	10312	26762.9
12	Artec Eva	38.5	tumor	warm	17002	8643	21940.7		12	Hololens 2	38.5	tumor	warm	14914	7591	22933.9
13	Artec Eva	8	cavity	cold	14789	7566	40296.1		13	Hololens 2	8	cavity	cold	24225	12310	43747.4
13	Artec Eva	37.4	cavity	warm	17434	8911	53542.1		13	Hololens 2	37.4	cavity	warm	26628	13534	55719.3
13	Artec Eva	8	tumor	cold	26814	13603	45834		13	Hololens 2	8	tumor	cold	28844	14617	47167.3
13	Artec Eva	37.4	tumor	warm	25043	12705	41957		13	Hololens 2	37.4	tumor	warm	31871	16136	42670.4
14	Artec Eva	8.5	cavity	cold	12839	6601	36695.4		14	Hololens 2	8.5	cavity	cold	19249	9831	37037.1
14	Artec Eva	37.4	cavity	warm	10526	5429	36104.2		14	Hololens 2	37.4	cavity	warm	27783	14150	36934.4
14	Artec Eva	8.5	tumor	cold	25393	12924	39750.4		14	Hololens 2	8.5	tumor	cold	22848	11656	40406.3
14	Artec Eva	37.4	tumor	warm	23000	11726	35644.1		14	Hololens 2	37.4	tumor	warm	25010	12736	35571.5
15	Artec Eva	3.8	cavity	cold	13472	6894	33820.4		15	Hololens 2	3.8	cavity	cold	25481	12939	36326.6
15	Artec Eva	37.4	cavity	warm	16918	8631	45620.1		15	Hololens 2	37.4	cavity	warm	30824	15629	50151.2
15	Artec Eva	3.8	tumor	cold	24678	12548	35296.4		15	Hololens 2	3.8	tumor	cold	34857	17652	37000.2
15	Artec Eva	37.4	tumor	warm	21869	11112	31624.4		15	Hololens 2	37.4	tumor	warm	24014	12193	29749.2
16	Artec Eva	7.8	cavity	cold	18561	9509	68063.3		16	Hololens 2	7.8	cavity	cold	34776	17665	69166.7
16	Artec Eva	37.7	cavity	warm	23045	11766	70109.5		16	Hololens 2	37.7	cavity	warm	35696	18126	77246.1
16	Artec Eva	7.8	tumor	cold	38918	19745	80083.5		16	Hololens 2	7.8	tumor	cold	34331	17420	76039.8
16	Artec Eva	37.7	tumor	warm	36537	18544	68649.5		16	Hololens 2	37.7	tumor	warm	30996	15739	66742.9
17	Artec Eva	7	cavity	cold	15776	8085	52810.3		17	Hololens 2	7	cavity	cold	16257	8322	62207.2
17	Artec Eva	36.8	cavity	warm	17506	8963	53030.3		17	Hololens 2	36.8	cavity	warm	23356	11899	54374
17	Artec Eva	7	tumor	cold	27764	14132	49665.8		17	Hololens 2	7	tumor	cold	10862	5579	40014.2
17	Artec Eva	36.8	tumor	warm	25772	13126	44436.1		17	Hololens 2	36.8	tumor	warm	19735	10076	46733.4
18	Artec Eva	7.2	cavity	cold	28500	14505	118037		18	Hololens 2	7.2	cavity	cold	23528	11991	119618
18	Artec Eva	36.5	cavity	warm	27895	14203	117872		18	Hololens 2	36.5	cavity	warm	25797	13122	108226
18	Artec Eva	7.2	tumor	cold	45784	23180	92449.1		18	Hololens 2	7.2	tumor	cold	27564	14005	86990.6
18	Artec Eva	36.5	tumor	warm	39697	20124	85906.7		18	Hololens 2	36.5	tumor	warm	30686	15579	83011.3
19	Artec Eva	8.1	cavity	cold	11578	5924	26336.1		19	Hololens 2	8.1	cavity	cold	13618	6956	26429.1
19	Artec Eva	36.8	cavity	warm	11600	5949	24845.2		19	Hololens 2	36.8	cavity	warm	13198	6751	25535.2
19	Artec Eva	8.1	tumor	cold	19953	10158	27105.4		19	Hololens 2	8.1	tumor	cold	21169	10764	27912.4
19	Artec Eva	36.8	tumor	warm	20071	10214	25790.2		19	Hololens 2	36.8	tumor	warm	18790	9564	26216.7
20	Artec Eva	8.8	cavity	cold	17048	8698	52129.4		20	Hololens 2	8.8	cavity	cold	18586	9465	41275.3
20	Artec Eva	37	cavity	warm	13622	6974	50870.5		20	Hololens 2	37	cavity	warm	20469	10423	53029
20	Artec Eva	37	tumor	warm	27526	13973	41752.9		20	Hololens 2	37	tumor	warm	17437	8884	38440.1
21	Artec Eva	11	cavity	cold	20614	10492	31370.2		21	Hololens 2	11	cavity	cold	28862	14641	43600.7
21	Artec Eva	33.3	cavity	warm	21676	11051	32591.7		21	Hololens 2	33.3	cavity	warm	53166	26881	33674.5
21	Artec Eva	11	tumor	cold	23163	11767	35301.1		21	Hololens 2	11	tumor	cold	16119	8214	36435.3
21	Artec Eva	33.3	tumor	warm	20927	10653	31872.3		21	Hololens 2	33.3	tumor	warm	58508	29555	33886.6
22	Artec Eva	11	cavity	cold	16645	8489	23277.5		22	Hololens 2	11	cavity	cold	22133	11248	18987.6
22	Artec Eva	33.2	cavity	warm	13590	6941	18467.4		22	Hololens 2	33.2	cavity	warm	37874	19169	19729.3
22	Artec Eva	11	tumor	cold	16069	8166	22480.4		22	Hololens 2	11	tumor	cold	59566	30039	23614.7
22	Artec Eva	33.2	tumor	warm	15232	7754	21712		22	Hololens 2	33.2	tumor	warm	38752	19594	21188
23	Artec Eva	35.6	cavity	warm	12193	6263	12530.8		23	Hololens 2	35.6	cavity	warm	40522	20552	15814.4
23	Artec Eva	35.6	tumor	warm	16757	8532	20665.1		23	Hololens 2	35.6	tumor	warm	85613	43122	22928.7
24	Artec Eva	9.2	cavity	cold	22441	11421	37153.4		24	Hololens 2	9.2	cavity	cold	79124	39906	30647.5
24	Artec Eva	35.4	cavity	warm	23702	12059	37906.7		24	Hololens 2	35.4	cavity	warm	104136	52458	38202.1
24	Artec Eva	9.2	tumor	cold	20001	10161	28182.5		24	Hololens 2	9.2	tumor	cold	81114	40868	28425.9
24	Artec Eva	35.4	tumor	warm	17254	8769	23942.7		24	Hololens 2	35.4	tumor	warm	68058	34318	22105.2
27	Artec Eva	-1.3	cavity	cold	19442	9896	30430		27	Hololens 2	-1.3	cavity	cold	27957	14185	30498.6
27	Artec Eva	34.4	cavity	warm	20973	10678	31458.6		27	Hololens 2	34.4	cavity	warm	23167	11774	30355.1
27	Artec Eva	-1.3	tumor	cold	18252	9290	26235.9		27	Hololens 2	-1.3	tumor	cold	14957	7628	24779
27	Artec Eva	34.4	tumor	warm	16444	8372	24161.7		27	Hololens 2	34.4	tumor	warm	21698	11016	22002.2
28	Artec Eva	-1.2	cavity	cold	25669	13058	44506.3		28	Hololens 2	-1.2	cavity	cold	24532	12451	42431.4
28	Artec Eva	34.3	cavity	warm	24928	12709	53515		28	Hololens 2	34.3	cavity	warm	19802	10074	46246.1
28	Artec Eva	-1.2	tumor	cold	26583	13456	46211.5		28	Hololens 2	-1.2	tumor	cold	21371	10832	51579.5
28	Artec Eva	34.3	tumor	warm	24139	12247	41438.5		28	Hololens 2	34.3	tumor	warm	24673	12510	41648.4
29	Artec Eva	8.4	cavity	cold	20424	10400	34074.2		29	Hololens 2	8.4	cavity	cold	17859	9080	35848.8
29	Artec Eva	36.9	cavity	warm	16651	8482	21720.2		29	Hololens 2	36.9	cavity	warm	14898	7588	22133.9
29	Artec Eva	8.4	tumor	cold	22314	11321	33991.5		29	Hololens 2	8.4	tumor	cold	21353	10835	32153.1
29	Artec Eva	36.9	tumor	warm	20872	10582	31199.1		29	Hololens 2	36.9	tumor	warm	17726	9000	30741.8
30	Artec Eva	6.5	cavity	cold	17088	8717	21322.4		30	Hololens 2	6.5	cavity	cold	16955	8641	21285.1
30	Artec Eva	37.4	cavity	warm	24728	12583	29354.1		30	Hololens 2	37.4	cavity	warm	25972	13195	25801
30	Artec Eva	6.5	tumor	cold	16459	8373	21797.6		30	Hololens 2	6.5	tumor	cold	16779	8543	19931.4
30	Artec Eva	37.4	tumor	warm	16869	8591	20837.2		30	Hololens 2	37.4	tumor	warm	26157	13270	20716.9
31	Artec Eva	12.7	cavity	cold	28399	14392	48863.1		31	Hololens 2	12.7	cavity	cold	25724	13038	47212.5
31	Artec Eva	37.2	cavity	warm	31827	16131	61857		31	Hololens 2	37.2	cavity	warm	31296	15854	57437.8
31	Artec Eva	12.7	tumor	cold	27899	14123	48957		31	Hololens 2	12.7	tumor	cold	33080	16730	48337.2
31	Artec Eva	37.2	tumor	warm	26916	13620	43193.9		31	Hololens 2	37.2	tumor	warm	26034	13180	41566.1
32	Artec Eva	11.8	cavity	cold	24497	12443	40757		32	Hololens 2	11.8	cavity	cold	25189	12774	38633
32	Artec Eva	37	cavity	warm	12015	6143	38815.1		32	Hololens 2	37	cavity	warm	17193	8762	25096.6
32	Artec Eva	11.8	tumor	cold	23248	11791	39656.4		32	Hololens 2	11.8	tumor	cold	14978	7619	37826.6
32	Artec Eva	37	tumor	warm	21957	11130	35576.1		32	Hololens 2	37	tumor	warm	23536	11931	36283.9
33	Artec Eva	7.5	cavity	cold	26047	13193	44201		33	Hololens 2	7.5	cavity	cold	33534	16954	46857.2
33	Artec Eva	36.2	cavity	warm	27083	13728	45060.9		33	Hololens 2	36.2	cavity	warm	23810	12080	35687
33	Artec Eva	7.5	tumor	cold	26396	13348	39265.4		33	Hololens 2	7.5	tumor	cold	28067	14182	37970.7
33	Artec Eva	36.2	tumor	warm	25402	12854	37784.4		33	Hololens 2	36.2	tumor	warm	22138	11218	35102.6
34	Artec Eva	7.4	cavity	cold	16505	8416	24422.9		34	Hololens 2	7.4	cavity	cold	21396	10876	28481.9
34	Artec Eva	36.4	cavity	warm	16670	8502	23421.8		34	Hololens 2	36.4	cavity	warm	22692	11538	32640.6
34	Artec Eva	7.4	tumor	cold	18097	9214	24883.4		34	Hololens 2	7.4	tumor	cold	20652	10492	21615.9
34	Artec Eva	36.4	tumor	warm	16048	8181	22613.9		34	Hololens 2	36.4	tumor	warm	24272	12328	23484.2
35	Artec Eva	8	cavity	cold	20140	10245	32093.7		35	Hololens 2	8	cavity	cold	24634	12502	32690.7
35	Artec Eva	36.6	cavity	warm	3373	1764	38998.7		35	Hololens 2	36.6	cavity	warm	25002	12696	40293.9
35	Artec Eva	8	tumor	cold	20780	10527	31822		35	Hololens 2	8	tumor	cold	22896	11596	32582.5
35	Artec Eva	36.6	tumor	warm	21730	11024	31990.9		35	Hololens 2	36.6	tumor	warm	32065	16218	30516.3
36	Artec Eva	8.6	cavity	cold	18286	9300	27633		36	Hololens 2	8.6	cavity	cold	17679	8986	25199.8
36	Artec Eva	37	cavity	warm	18873	9614	27496.8		36	Hololens 2	37	cavity	warm	26665	13534	26358.5
36	Artec Eva	8.6	tumor	cold	17582	8939	25146		36	Hololens 2	8.6	tumor	cold	20934	10623	24120
36	Artec Eva	37	tumor	warm	16030	8161	22461.9		36	Hololens 2	37	tumor	warm	23060	11701	22287.8
37	Artec Eva	2.4	cavity	cold	21092	10754	34388.2		37	Hololens 2	2.4	cavity	cold	28748	14591	32074
37	Artec Eva	37.2	cavity	warm	26722	13586	50110		37	Hololens 2	37.2	cavity	warm	29839	15143	44382.4
37	Artec Eva	2.4	tumor	cold	24963	12631	28952		37	Hololens 2	2.4	tumor	cold	35826	18085	27675.5
37	Artec Eva	37.2	tumor	warm	19184	9726	23221.5		37	Hololens 2	37.2	tumor	warm	22488	11391	22601.6
38	Artec Eva	2.8	cavity	cold	22584	11465	37989.6		38	Hololens 2	2.8	cavity	cold	36764	18595	40946.4
38	Artec Eva	36.8	cavity	warm	26522	13473	42559		38	Hololens 2	36.8	cavity	warm	30132	15276	39717
38	Artec Eva	2.8	tumor	cold	20962	10632	33318.3		38	Hololens 2	2.8	tumor	cold	31433	15899	32524.4
38	Artec Eva	36.8	tumor	warm	19166	9726	29082.7		38	Hololens 2	36.8	tumor	warm	19175	9736	27788.4
39	Artec Eva	6.4	cavity	cold	21919	11167	37578.7		39	Hololens 2	6.4	cavity	cold	27713	14075	45328.1
39	Artec Eva	36.3	cavity	warm	25260	12854	37172.9		39	Hololens 2	36.3	cavity	warm	37961	19231	34254.7
39	Artec Eva	6.4	tumor	cold	22451	11426	35127.6		39	Hololens 2	6.4	tumor	cold	31798	16101	37534
39	Artec Eva	36.3	tumor	warm	20345	10337	31927.6		39	Hololens 2	36.3	tumor	warm	23076	11716	29101
40	Artec Eva	7	cavity	cold	15985	8159	22126.6		40	Hololens 2	7	cavity	cold	20022	10194	20342.2
40	Artec Eva	36.1	cavity	warm	17467	8918	22302.8		40	Hololens 2	36.1	cavity	warm	21721	11053	24186.2
40	Artec Eva	7	tumor	cold	14720	7500	18205.6		40	Hololens 2	7	tumor	cold	21631	10984	17651.9
40	Artec Eva	36.1	tumor	warm	12533	6396	16008.6		40	Hololens 2	36.1	tumor	warm	22356	11350	14153.7
41	Artec Eva	4	cavity	cold	13814	7074	16980.1		41	Hololens 2	4	cavity	cold	21763	11068	17571.5
41	Artec Eva	35	cavity	warm	18510	9447	19727.3		41	Hololens 2	35	cavity	warm	28671	14562	16449.9
41	Artec Eva	4	tumor	cold	13960	7151	16484.8		41	Hololens 2	4	tumor	cold	24579	12503	16010.4
41	Artec Eva	35	tumor	warm	12275	6279	13696.2		41	Hololens 2	35	tumor	warm	24656	12512	13225.6
42	Artec Eva	2.2	cavity	cold	24801	12615	43706.6		42	Hololens 2	2.2	cavity	cold	31650	16046	43145.8
42	Artec Eva	34.5	cavity	warm	31923	16215	54765		42	Hololens 2	34.5	cavity	warm	38995	19751	53986.9
42	Artec Eva	2.2	tumor	cold	23964	12164	34056.6		42	Hololens 2	2.2	tumor	cold	32569	16497	33672.7
42	Artec Eva	34.5	tumor	warm	20717	10536	31971.2		42	Hololens 2	34.5	tumor	warm	31248	15833	28810.6
43	Artec Eva	7.6	cavity	cold	22191	11288	35688.2		43	Hololens 2	7.6	cavity	cold	33871	17157	36374.8
43	Artec Eva	33.7	cavity	warm	2826	1486	38484.6		43	Hololens 2	33.7	cavity	warm	42884	21707	30608.4
43	Artec Eva	7.6	tumor	cold	18171	9238	27263.2		43	Hololens 2	7.6	tumor	cold	38189	19323	27608
43	Artec Eva	33.7	tumor	warm	16743	8517	24575.5		43	Hololens 2	33.7	tumor	warm	34758	17590	24480.2
44	Artec Eva	2.4	cavity	cold	18630	9495	26694.7		44	Hololens 2	2.4	cavity	cold	28345	14380	25849.7
44	Artec Eva	34	cavity	warm	20563	10475	27254		44	Hololens 2	34	cavity	warm	36261	18371	24970.7
44	Artec Eva	2.4	tumor	cold	16272	8285	24987.1		44	Hololens 2	2.4	tumor	cold	31895	16143	23526.3
44	Artec Eva	34	tumor	warm	16141	8211	23412.5		44	Hololens 2	34	tumor	warm	36593	18501	23152
45	Artec Eva	11.7	cavity	cold	25882	13145	44130.3		45	Hololens 2	11.7	cavity	cold	23667	12015	47201
45	Artec Eva	37.8	cavity	warm	30721	15592	53703		45	Hololens 2	37.8	cavity	warm	41032	20786	50996
45	Artec Eva	11.7	tumor	cold	24617	12478	37680.5		45	Hololens 2	11.7	tumor	cold	33569	16983	40352.3
45	Artec Eva	37.8	tumor	warm	23686	12014	35909.1		45	Hololens 2	37.8	tumor	warm	54694	27604	35756.9
46	Artec Eva	12.2	cavity	cold	18005	9179	22906.6		46	Hololens 2	12.2	cavity	cold	21922	11151	23012.2
46	Artec Eva	37.6	cavity	warm	16146	8239	20158.5		46	Hololens 2	37.6	cavity	warm	31251	15819	22015.9
46	Artec Eva	12.2	tumor	cold	16967	8628	17726.4		46	Hololens 2	12.2	tumor	cold	18666	9482	19327.6
46	Artec Eva	37.6	tumor	warm	13502	6890	15359.5		46	Hololens 2	37.6	tumor	warm	25483	12928	16821.8
47	Artec Eva	8.3	cavity	cold	33722	17100	64721.3		47	Hololens 2	8.3	cavity	cold	45066	22794	65769.1
47	Artec Eva	36.8	cavity	warm	31511	16008	55340.1		47	Hololens 2	36.8	cavity	warm	33404	16933	47874.7
47	Artec Eva	8.3	tumor	cold	25852	13085	38421.4		47	Hololens 2	8.3	tumor	cold	45376	22902	42056
47	Artec Eva	36.8	tumor	warm	23837	12077	37206		47	Hololens 2	36.8	tumor	warm	35917	18147	36328.3
48	Artec Eva	9.1	cavity	cold	20019	10200	29984.4		48	Hololens 2	9.1	cavity	cold	32801	16636	25488.7
48	Artec Eva	37	cavity	warm	20710	10567	29833.3		48	Hololens 2	37	cavity	warm	34525	17501	26334.4
48	Artec Eva	9.1	tumor	cold	17220	8740	22823.8		48	Hololens 2	9.1	tumor	cold	33594	16988	24702.4
48	Artec Eva	37	tumor	warm	15988	8117	20012.2		48	Hololens 2	37	tumor	warm	20680	10484	18809.8
49	Artec Eva	2.3	cavity	cold	15300	7800	22335.6		49	Hololens 2	2.3	cavity	cold	26044	13211	24780.4
49	Artec Eva	37.2	cavity	warm	14951	7639	23347.5		49	Hololens 2	37.2	cavity	warm	27279	13849	23989.8
49	Artec Eva	2.3	tumor	cold	14964	7620	20128.6		49	Hololens 2	2.3	tumor	cold	29335	14846	20481.7
49	Artec Eva	37.2	tumor	warm	14595	7424	19334.2		49	Hololens 2	37.2	tumor	warm	17421	8845	19618.9
50	Artec Eva	2.4	cavity	cold	25546	12982	44717.6		50	Hololens 2	2.4	cavity	cold	61658	31127	45613.5
50	Artec Eva	36.7	cavity	warm	29344	14898	51820.4		50	Hololens 2	36.7	cavity	warm	27346	13883	49470.1
50	Artec Eva	2.4	tumor	cold	25893	13116	42009.2		50	Hololens 2	2.4	tumor	cold	47090	23771	42382.5
50	Artec Eva	36.7	tumor	warm	22613	11481	38064.4		50	Hololens 2	36.7	tumor	warm	21751	11038	36964.2
51	Artec Eva	7	cavity	cold	19060	9706	25533.3		51	Hololens 2	7	cavity	cold	27906	14152	26609.5
51	Artec Eva	36.9	cavity	warm	21326	10857	31783.9		51	Hololens 2	36.9	cavity	warm	29290	14877	31399.9
51	Artec Eva	7	tumor	cold	22793	11548	27730.4		51	Hololens 2	7	tumor	cold	18500	9393	26356.8
51	Artec Eva	36.9	tumor	warm	18174	9231	21830.6		51	Hololens 2	36.9	tumor	warm	31374	15884	21241.6
52	Artec Eva	8.9	cavity	cold	26814	13614	46710.2		52	Hololens 2	8.9	cavity	cold	31300	15869	44225.6
52	Artec Eva	36.7	cavity	warm	27635	14036	48818.9		52	Hololens 2	36.7	cavity	warm	31943	16195	54126.1
52	Artec Eva	8.9	tumor	cold	23693	12008	36572.9		52	Hololens 2	8.9	tumor	cold	24363	12344	32532
52	Artec Eva	36.7	tumor	warm	22732	11547	33658.8		52	Hololens 2	36.7	tumor	warm	34085	17255	34448
tumor=resected tissue piece
